# Supplementary material for: Chamigrane-Type Sesquiterpenes from Laurencia dendroidea as Lead Compounds against Naegleria fowleri
Source: Mar Drugs. 2023 Mar 31;21(4):224. doi: 10.3390/md21040224 (PMC10143968; doi:10.3390/md21040224)
Supplement: Supplementary file 1 [file marinedrugs-21-00224-s001.zip]

Archive with 1 entries (1 files):
- marinedrugs-2310588-supplementary.pdf
